# Supplementary material for: A Single Fluorescent Protein-Based Indicator with a Time-Resolved Fluorescence Readout for Precise pH Measurements in the Alkaline Range
Source: Int J Mol Sci. 2022 Oct 26;23(21):12907. doi: 10.3390/ijms232112907 (PMC9658282; doi:10.3390/ijms232112907)
Supplement: Supplementary file 1 [file ijms-23-12907-s001.zip]

Archive with 1 entries (1 files):
- ijms-1982746-supplementary.pdf
